# Supplementary material for: Low Birth Weight and Associated Factors in Sudan: A Systematic Review and Meta-Analysis
Source: Children (Basel). 2026 Feb 16;13(2):274. doi: 10.3390/children13020274 (PMC12939934; doi:10.3390/children13020274)
Supplement: Supplementary file 1 [file children-13-00274-s001.zip]

Archive with 1 entries (1 files):
- children-4134176-supplementary.xlsx
