# Supplementary material for: Low Birth Weight and Associated Factors in Sudan: A Systematic Review and Meta-Analysis
Source: Children (Basel). 2026 Feb 16;13(2):274. doi: 10.3390/children13020274 (PMC12939934; doi:10.3390/children13020274)
Supplement: Supplementary file 1 [file children-13-00274-s001.zip › children-4134176-supplementary.xlsx]

## Sheet: Sheet3
Author	Year of publication	Study area	Sample size	women with low birth weight
Adam et al, [55]	2009	Khartoum	654	66
Adam et al, [54]	2021	Elobied	546	63
Bilal et al, [41]	2022	Khartoum	1505	182
Hassan et al, [57]	2009	Khartoum	2076	260
Abdullahi et al, [53]	2014	Khartoum	856	110
Saeed et al, [58]	2014	Khartoum	381	49
Abdelrahiem et al, [52]	2021	Khartoum	2818	403
Haggaz et al,[45]	2010	Elfashir	430	64
Adam et al, [46]	2008	New Halfa	524	80
Elmugabil et al, [56]	2023	Rabak	253	40
